# Supplementary material for: Physiological Changes and Time-Course Transcriptomic Analysis of Salt Stress in Chenopodium quinoa
Source: Biology (Basel). 2025 Apr 13;14(4):416. doi: 10.3390/biology14040416 (PMC12024985; doi:10.3390/biology14040416)
Supplement: Supplementary file 1 [file biology-14-00416-s001.zip]

Archive with 11 entries (10 files):
- Supplementary(Figure+Table)/
- Supplementary(Figure+Table)/Figure S1.tif
- Supplementary(Figure+Table)/Figure S2.tif
- Supplementary(Figure+Table)/Figure S3.tif
- Supplementary(Figure+Table)/Figure S4.tif
- Supplementary(Figure+Table)/Table S1.pdf
- Supplementary(Figure+Table)/Table S2.pdf
- Supplementary(Figure+Table)/Table S3.pdf
- Supplementary(Figure+Table)/Table S4.pdf
- Supplementary(Figure+Table)/Table S5.pdf
- Supplementary(Figure+Table)/Table S6.pdf
